# Supplementary material for: Prediction of mono- and di-nucleotide-specific DNA-binding sites in proteins using neural networks
Source: BMC Struct Biol. 2009 May 13;9:30. doi: 10.1186/1472-6807-9-30 (PMC2693520; doi:10.1186/1472-6807-9-30)
Supplement: Additional file 2 — Results of t-test and chi-squared tests on the contact data and prediction scores. [file 1472-6807-9-30-S2.xls]

## Sheet: Sheet1
	Pvalue for mononucleotide-residue contacts
	p(ade,cyt)	p(ade,gua)	p(ade,thy)	p(cyt,gua)	p(cyt,thy)	p(gua,thy)
A	0.0234505	2.68674e-14	1.00983e-10	2.11149e-10	2.44788e-16	5.76989e-30
C	6.32136e-08	3.07454e-06	1.27505e-11	0.263115	0.00628473	0.000287896
D	6.88085e-42	4.58739e-23	0	0	0	0
E	9.38102e-41	6.75468e-16	3.75578e-10	0	0	0.00560746
F	3.22959e-07	0.0345288	0.00114368	0.000219467	1.40588e-14	5.86791e-08
G	8.14221e-11	2.58848e-10	1.34844e-11	0.567615	0.381631	0.151921
H	8.3323e-08	3.45335e-10	0.254916	5.944e-21	4.79687e-07	1.70974e-13
I	0.00932112	0.000119663	3.00277e-10	3.71204e-10	0	0.0044218
K	5.12324e-12	0	1.05913e-11	5.04041e-14	0.446005	1.20025e-17
L	0.00407001	6.53639e-13	8.64559e-19	2.35243e-06	8.87289e-12	0.00388068
M	4.41481e-21	8.39064e-06	0.363552	1.76481e-11	0	0.000802288
N	0	0	0	2.30113e-10	0.701894	3.86641e-11
P	2.11389e-10	4.93636e-05	6.01536e-10	0.00367343	4.79423e-26	7.21276e-20
Q	0	0	0	0.0465846	0.978059	0.0549027
R	0.57582	2.98448e-36	0.346896	4.11103e-38	0.106177	0
S	0.368529	1.94882e-09	4.44591e-13	1.65696e-06	4.02669e-10	0.0130757
T	7.30017e-06	1.35756e-09	5.35092e-13	0.295181	0.0102475	0.0663369
V	8.57177e-08	0.00511793	3.52753e-16	0.0125253	2.09894e-05	1.73519e-09
W	1.74858e-12	0.756085	1.05895e-27	4.31211e-12	9.77366e-08	2.14893e-26
Y	1.00936e-09	0	8.40984e-06	0.000511309	0.0301883	2.80751e-09
Pvalues for mono nucleotide-residue contacts in major groove
	p(ade,cyt)	p(ade,gua)	p(ade,thy)	p(cyt,gua)	p(cyt,thy)	p(gua,thy)
D	5.01903e-40	3.9968e-15	1.32652e-08	0	0	3.15425e-06
E	3.52794e-43	2.22045e-16	3.40042e-05	0	0	3.51411e-27
F	0.229061	0.000700059	7.33715e-07	4.41551e-07	1.98825e-05	1.48612e-15
G	9.34605e-25	1.36525e-20	3.54481e-16	0.475094	5.82927e-06	0.000359079
H	4.24026e-10	1.76628e-25	5.81801e-06	1.82613e-08	0.0023316	0
K	7.32081e-13	2.25488e-39	3.15933e-07	2.71276e-56	5.32681e-30	0
M	1.06409e-11	6.50464e-10	0.669963	0.3217	9.65022e-10	4.69706e-08
N	0	0	0	0	4.70388e-07	2.00081e-38
P	6.66134e-15	0	6.83541e-05	1.02807e-13	2.24103e-09	9.18796e-22
Q	0	0	0	1.86322e-15	3.03832e-25	3.1007e-05
R	2.31507e-09	4.42352e-57	6.06112e-08	5.4433e-51	0.517903	0
S	0.0406746	1.21368e-05	1.65332e-16	0.0126122	9.87737e-13	2.84514e-08
T	0.224418	4.85135e-10	8.63645e-14	1.14486e-12	1.01924e-10	1.49341e-32
W	6.8547e-27	7.70135e-14	1.28787e-30	2.22045e-16	0.224376	4.77554e-17
Y	2.24265e-14	0	7.81548e-11	4.44089e-16	0.0225459	9.02533e-25
Pvalues for mononucleotide-residue contacts in minor groove
	p(ade,cyt)	p(ade,gua)	p(ade,thy)	p(cyt,gua)	p(cyt,thy)	p(gua,thy)
D	0.0318956	5.58178e-25	4.77425e-06	9.8706e-29	0.025167	0
E	1.42486e-12	0.547859	0.00266994	3.78639e-13	4.45111e-18	0.0162223
F	1.59153e-07	2.94726e-17	1.72376e-19	2.87649e-06	3.95563e-05	0.158224
G	4.5987e-08	1.75085e-09	3.0747e-06	0.501398	0.0291828	0.0575139
H	0.80407	1.07847e-12	0	8.59313e-13	0	6.78053e-09
K	0.55164	3.68043e-07	0.000694526	8.23181e-08	0.0104496	5.90756e-18
M	1.3253e-11	1.49087e-09	1.67555e-20	5.90015e-22	3.99781e-35	0.000269441
N	0.993738	0.000192685	4.736e-05	0.0014574	0.00105107	4.36029e-12
P	0.00459198	0.731187	0.0298503	0.00265417	2.01994e-07	0.00394586
Q	2.52556e-09	4.32389e-15	1.16025e-07	0.300633	0	0
R	4.3396e-08	0	2.49418e-07	0	0.342895	3.52646e-34
S	0	0.0174424	8.21565e-15	1.60625e-34	2.52778e-22	3.02203e-13
T	0.00149182	8.50168e-14	0.264645	2.06499e-07	4.92728e-06	0
W	8.79058e-13	7.25306e-28	7.71951e-27	3.08378e-05	0.0208447	0.0130344
Y	1.43105e-26	3.95202e-23	3.85088e-24	5.98665e-06	0.012145	0.0256375

## Sheet: Sheet2
	Pvalue for protein main-chain to DNA backbone contact (MC-BB)
	p(ade,cyt)	p(ade,gua)	p(ade,thy)	p(cyt,gua)	p(cyt,thy)	p(gua,thy)
A	8.7419e-13	0	7.76312e-08	5.8031e-05	2.1161e-25	4.84854e-32
C	1.43145e-11	0.00244171	2.28215e-11	1.14531e-06	0.744724	1.36875e-06
D	2.19921e-16	3.26466e-37	1.34481e-08	8.05898e-08	0	0
E	0.981259	2.91816e-05	0.0265288	1.64718e-05	0.0203435	0.0264236
F	0.000313636	1.72602e-18	2.2453e-05	1.17772e-08	0.826845	2.6215e-09
G	0.528747	0.000315311	1.1851e-07	0.00411326	2.12143e-06	0.00783986
H	0.000134185	1.04166e-13	2.04772e-18	3.99208e-07	1.85603e-09	0.913431
I	3.06178e-08	0.987104	0.0069931	8.95853e-10	1.39888e-14	0.00155773
K	8.97502e-05	0	1.49298e-10	4.44089e-16	0.00544401	1.45441e-10
L	0.267159	7.25039e-36	7.45486e-27	1.57423e-33	1.07278e-23	2.59204e-10
M	0.311015	0	0.000700487	0	0.000116073	7.15527e-12
N	0.134666	0.0209567	2.74802e-12	0.00016726	5.32907e-15	2.95768e-09
P	1.79269e-06	0	0.000171985	3.45538e-06	2.43858e-13	8.26146e-24
Q	3.61192e-15	1.90218e-12	1.30939e-10	0.509754	0.442002	0.216351
R	3.73919e-09	9.10383e-15	0	0.000325298	2.93972e-06	0.373407
S	1.23275e-07	2.53067e-07	2.12084e-09	0.498646	0.353871	0.094385
T	6.14925e-09	2.19867e-07	2.95319e-13	0.439405	0.100132	0.0148304
V	0.7952	6.05174e-08	0.794896	7.31238e-07	0.612962	8.18782e-09
W	3.53461e-22	5.59444e-19	0.000277412	0.00787995	4.44089e-16	1.01981e-11
Y	1.60576e-06	0	9.4591e-14	8.87301e-11	1.41358e-05	0.101628
	Pvalue for protein main-chain and DNA side chain contacts (MC-NB)
	p(ade,cyt)	p(ade,gua)	p(ade,thy)	p(cyt,gua)	p(cyt,thy)	p(gua,thy)
A	0.000634544	0.00218592	0.00290308	4.77162e-10	0.959352	1.11982e-07
C	NAN	NAN	NAN	NAN	NAN	NAN
D	5.05943e-33	3.83015e-22	1.61617e-13	0.00236421	0.00565138	0.76701
E	7.24373e-09	1.42936e-11	NAN	0.446218	7.24373e-09	1.42937e-11
F	1.13288e-24	1.28627e-31	NAN	0.613799	0	0
G	0.642755	1.32258e-07	1.36579e-17	1.83457e-08	2.03109e-19	1.47832e-08
H	4.43982e-05	6.19889e-08	6.19889e-08	0	0	NAN
I	1.25233e-12	0.0368105	0.0122526	2.77796e-17	8.81313e-14	0.501973
K	7.49815e-31	9.02345e-28	1.02618e-29	0.086341	7.44281e-06	2.12065e-08
L	6.48814e-13	1.00972e-10	2.88491e-11	0.105764	0.252274	0.655825
M	NAN	1.64158e-21	1.17502e-21	1.64158e-21	1.17502e-21	0.263544
N	0.00020507	0.941483	0.00334617	9.34304e-05	3.90552e-09	0.000608578
P	6.08751e-11	1.53433e-12	6.34686e-06	0.172103	0.0483999	0.00498206
Q	0.0110243	0.339045	1.19682e-13	0.0221536	0	0
R	0	0	0	0.000169193	0.723542	0.003618
S	0.0247298	6.61666e-05	1.27846e-05	0.0491322	8.41993e-13	0
T	0.000349861	1.65066e-05	1.0735e-06	0.502281	0.104548	0.2529
V	0.0108482	0.49945	0.000182071	0.000112979	9.27317e-08	0.000422188
W	3.0768e-11	4.34638e-13	3.66501e-08	0.166221	0.583157	0.520914
Y	0.00100771	0.000352785	0.960227	0.51485	0.000944076	0.000333596
	Pvalue for protein side chain to DNA backbone contact (SC-BB)
	p(ade,cyt)	p(ade,gua)	p(ade,thy)	p(cyt,gua)	p(cyt,thy)	p(gua,thy)
A	0.0977134	0.41019	5.33511e-07	0.349493	2.79306e-12	6.64349e-10
C	1.57153e-06	0.649702	0.000958078	6.31799e-09	0.0527934	0.000238161
D	2.07215e-24	2.80504e-14	0	0.0395953	0	0
E	9.4626e-07	6.94752e-26	0.0133631	4.64556e-18	0.0699239	0
F	0	0	0.000206968	0.0110388	3.25051e-34	1.34725e-30
G	NAN	NAN	NAN	NAN	NAN	NAN
H	6.66134e-16	0.770341	5.59388e-05	1.12993e-15	1.98409e-08	3.3424e-05
I	0.109312	7.5042e-05	0	0.00971676	0	6.66134e-16
K	0.090445	0	6.66134e-16	0	4.04945e-11	2.29678e-32
L	3.86406e-07	2.06035e-22	2.49001e-18	2.89508e-11	5.19666e-07	0.0237921
M	9.17069e-31	8.3893e-08	0.990197	0	0	1.84103e-07
N	1.23901e-13	6.66134e-16	6.15592e-09	0.399621	0.114126	0.0187433
P	0.954599	4.54399e-13	3.39303e-12	1.05777e-11	5.1174e-11	0.976995
Q	0.033336	0.264897	0.000215387	0.00127591	6.64648e-08	0.0042257
R	0.221	1.55414e-09	0.012827	3.15309e-08	6.79158e-05	2.22045e-16
S	0.00687923	0.0209721	0.400085	1.87845e-05	0.000917451	0.118608
T	3.07168e-15	3.41815e-32	2.78144e-31	2.82964e-08	7.26435e-06	0.0691773
V	0.000130567	0.103933	1.20652e-22	0.0478408	1.61694e-13	6.65378e-17
W	0.00664727	0.13661	1.03034e-17	0.293154	1.9598e-22	2.04903e-19
Y	0.00550789	0.000586079	0.712822	0.768189	0.00459667	0.000706061
	Pvalue for protein side chain to DNA base(side-chain) contact (SC-NB)
	p(ade,cyt)	p(ade,gua)	p(ade,thy)	p(cyt,gua)	p(cyt,thy)	p(gua,thy)
A	0.846184	0.00170963	1.31889e-09	0.0022548	5.96733e-09	2.39884e-14
C	0.0160909	0.00463497	0.00490014	1.21383e-06	2.08101e-06	0.741162
D	4.65911e-38	0.83659	0	0	0	0
E	1.62934e-48	1.17599e-11	0.000930188	0	0	2.74225e-20
F	0.610017	0.770794	8.35874e-17	0.81966	2.96899e-18	7.95738e-18
G	NAN	NAN	NAN	NAN	NAN	NAN
H	1.28652e-09	1.24047e-26	0.0780945	6.9518e-08	5.4714e-12	0
I	4.65424e-12	0.00555261	6.92689e-06	4.09056e-07	0.000321162	0.0579382
K	0	8.28973e-22	6.75016e-05	6.76278e-43	5.56055e-28	1.42553e-13
L	0	0	5.77316e-15	1.61251e-13	1.00557e-21	1.11636e-09
M	0.000100061	0.00617772	2.13538e-09	0.157116	0.00134319	1.62441e-05
N	0	0	0	4.13051e-08	0.539054	5.56563e-12
P	1.42335e-06	1.16047e-11	2.07902e-17	0.0168358	3.92084e-28	3.3653e-33
Q	0	0	0	0.00018787	0.302135	1.29917e-05
R	0.390462	7.54513e-36	7.2732e-12	6.58216e-37	2.18985e-13	0
S	0.000171118	0.000214442	0.0577017	2.21685e-12	0.127271	4.87041e-07
T	8.98534e-16	3.56651e-08	7.59914e-12	1.01879e-05	0.112309	0.00631413
V	0.000244634	0.000168741	0.00193815	8.56937e-12	0.624307	4.72982e-10
W	3.29403e-31	1.30879e-19	1.26125e-39	0	0.175417	8.67298e-27
Y	0.313467	0	8.14335e-06	1.56675e-12	4.08391e-07	2.7683e-25

## Sheet: Sheet3
Pvalue for dinucleotide step contacts
		AC/GT	AG/CT	AT/AT	CA/TG	CC/GG	CG/CG	GA/TC	GC/GC	TA/TA
AA/TT	A	8e-06	7.8e-05	0.91	5.9e-13	0.12	4.2e-09	0	0.011	2.5e-17
	C	0	2.5e-06	0	2.2e-16	4.3e-12	0	0	0	0
	D	1.9e-22	1.9e-20	1.9e-07	1.4e-20	2.9e-50	3.5e-32	1.8e-20	7.5e-08	0.0064
	E	2e-33	9.5e-11	0.096	8e-22	3.9e-31	3.4e-26	5.5e-27	0.0044	4.5e-06
	F	5.8e-27	1.9e-13	0.62	2.5e-18	4.8e-05	2.5e-19	2.6e-21	9.2e-13	2.3e-28
	G	0.0081	6.7e-06	0.038	0.69	0.55	0.0049	2.1e-28	3.9e-08	1.1e-17
	H	1.2e-05	0.61	0.26	0	5.5e-05	0.0012	9.5e-09	0.5	6.2e-12
	I	0.61	7e-06	0	0.0062	0.00052	0.056	0.04	0	0
	K	2e-12	2.2e-16	4.4e-16	5.1e-15	0	0	5.1e-12	0	6.2e-08
	L	0	1.9e-14	2.4e-14	0	0	1.5e-14	0	0	0
	M	0.00031	0.7	6.2e-05	0.0025	0.12	7.3e-05	0.86	0.3	0
	N	2.8e-05	5.7e-13	0.0061	0	0	2.9e-11	2.3e-07	0.005	8.9e-16
	P	0	8.9e-16	0.64	5.7e-08	1.4e-14	0.0092	0	0.99	6.9e-23
	Q	1.1e-11	2.5e-22	8.6e-08	1.3e-07	0.29	4.4e-17	0.03	0.14	6.6e-11
	R	3.7e-05	2.8e-13	0.022	1.1e-16	0.031	0.0027	3e-17	3.9e-20	0.013
	S	8.2e-07	9.1e-13	1.8e-21	0.013	1.9e-25	8e-08	2.6e-18	1.3e-12	0
	T	3.4e-11	8.9e-05	0.42	0.036	0.0075	0.24	0.55	0.2	0
	V	0.0011	0.0067	0.00033	0.39	0.31	0.0075	2e-10	0.47	0
	W	1.1e-26	2.3e-23	5.3e-05	0.21	3.2e-26	0.015	0.34	3.2e-09	5.5e-23
	Y	0.018	0.00012	4.2e-10	0.0033	0.14	0.00022	3.5e-07	0.0058	0.83
AC/GT	A		0.47	3.1e-05	0	0.0049	0	0	1.4e-09	7.7e-12
	C		4.2e-10	0.12	0.52	0.0051	1.6e-07	0	0	0
	D		0.49	0	0.0044	3.1e-37	4.4e-13	0.00072	0.13	0
	E		5.5e-12	0	2e-05	1.1e-07	0.0021	2.5e-07	1e-10	0.015
	F		1.3e-08	0	0.48	3.1e-15	0.00044	0.34	0.12	4.5e-12
	G		4.9e-11	1.4e-05	0.16	0.064	1.5e-05	9.2e-33	8.5e-05	3.5e-21
	H		1.1e-05	7.1e-08	0	0.86	3.5e-12	0	0.0038	8.7e-07
	I		4.9e-05	6.7e-16	0.0022	0.0028	0.15	0.1	0	0
	K		0.069	0.0083	0.0026	1.2e-14	9.4e-06	0.037	9.9e-14	0.22
	L		1.3e-30	2.3e-23	0.88	6.1e-05	2.8e-20	0.00013	0.14	0.85
	M		0.001	0.33	0.51	1.2e-06	2.8e-11	0.019	0.085	0
	N		8e-05	1.7e-09	4.4e-16	0	0.00049	0.087	0.84	5.9e-10
	P		2.6e-09	7.1e-26	1.2e-28	1e-07	1.4e-21	0.00014	6.2e-17	4.4e-35
	Q		8.6e-09	0.9	0	3.9e-08	5.4e-07	7.5e-11	0.00094	3.3e-05
	R		0.00026	0.065	8.3e-25	0.13	9.4e-12	6.8e-24	6.4e-27	1
	S		0.00014	2.5e-14	0.15	5.5e-18	0.1	7.5e-10	8.7e-07	0
	T		0.00011	9e-07	0.0018	0.00015	1.4e-13	2.8e-10	0.00036	0
	V		0.62	2.8e-08	0.0016	0.081	0.93	5.5e-06	0.13	0
	W		0.54	2.5e-10	1.6e-12	0.064	1.1e-15	0	0.0088	9.4e-10
	Y		5.2e-10	5.9e-16	3.6e-06	0.72	0.11	0.00027	3.5e-05	0.16
AG/CT	A			0.00023	0	0.025	0	0	1.3e-08	8.7e-13
	C			1.6e-12	6e-09	0.00033	0	0	0	0
	D			0	0.00094	7.4e-38	4.3e-14	0.00014	0.29	0
	E			4.8e-09	5.6e-13	2.5e-18	3.6e-13	2.1e-16	0.077	0.19
	F			3.4e-12	1.4e-06	0.00071	0.011	7e-08	0.0072	1.7e-19
	G			0.02	0.0002	2e-06	0.73	2.4e-19	2.2e-15	7.4e-11
	H			0.082	0	7.7e-05	6.7e-05	2.3e-10	0.74	6.7e-12
	I			1.1e-07	4.6e-08	0.2	0.017	0.072	1.1e-13	5.4e-11
	K			0.25	0.072	3.6e-12	0.0017	0.35	1.8e-11	0.73
	L			0.49	0	0	0.26	0	1.8e-09	7.2e-14
	M			0.00019	0.005	0.05	1.6e-05	0.93	0.44	0
	N			1.1e-16	1.1e-08	1.8e-13	0.83	0.054	0.0023	7.6e-05
	P			4.5e-16	5.1e-23	0.96	4.2e-11	2.4e-15	2.2e-10	5.6e-32
	Q			1.5e-06	0	0	0.48	0	5.7e-11	0.12
	R			1.6e-07	1.9e-32	6.8e-06	3.5e-22	7.8e-30	4.6e-33	0.05
	S			7.4e-07	2e-05	3.5e-09	0.06	0.0076	0.017	0
	T			0.018	0.53	0.48	6.4e-07	8.3e-05	0.19	0
	V			1.7e-07	0.0052	0.19	0.75	2.1e-06	0.24	0
	W			1e-08	4.3e-11	0.02	1.3e-13	0	0.032	3.2e-10
	Y			0.00064	0.88	6.5e-06	8.8e-13	3.3e-14	0.62	0.074
AT/AT	A				6.8e-11	0.13	2.7e-07	0	0.025	9.3e-17
	C				0.55	7.2e-05	0.00023	0	0	0
	D				2.5e-27	3.4e-54	4e-38	1.2e-26	2.9e-13	0.85
	E				6.8e-21	1.9e-30	2.7e-25	3.9e-26	0.033	3.5e-05
	F				1.5e-17	0.00028	5.4e-18	2e-20	4.6e-12	7.7e-28
	G				0.056	0.013	0.18	3.2e-23	9.8e-11	4.7e-14
	H				0	8.1e-07	0.025	4.3e-07	0.12	2.1e-13
	I				5.6e-15	1.8e-10	5.3e-11	1.4e-08	0.00017	0.00027
	K				0.44	9e-09	0.071	0.94	1.4e-08	0.76
	L				1.3e-15	2.8e-13	0.67	0	5.9e-08	7.5e-12
	M				0.93	4.4e-07	4.3e-11	0.004	0.019	0
	N				0	0	4.7e-15	2.5e-11	6e-06	0
	P				6.4e-09	1.2e-14	0.024	0	0.72	1.2e-23
	Q				2.2e-16	1.2e-05	6.2e-06	7.8e-09	0.0043	6.1e-05
	R				9.2e-21	0.92	3.3e-07	1.2e-20	1.4e-23	0.27
	S				4.4e-14	0.47	8.9e-10	0.0056	0.054	0
	T				0.21	0.12	0.074	0.21	0.58	2.2e-16
	V				0.015	5.4e-05	3e-07	9.6e-14	0.00039	0
	W				0.063	2e-12	0.095	6.8e-05	0.0062	4.5e-17
	Y				0.017	1.2e-10	0	0	0.11	0.00059
CA/TG	A					2e-15	0.0043	1.1e-14	1.8e-05	7.9e-27
	C					0.0039	0.00039	3.6e-12	3.6e-12	3.6e-12
	D					8.2e-28	1.8e-05	0.52	0.00072	0
	E					0.71	0.049	0.86	1.8e-13	1.5e-06
	F					3.6e-11	0.0012	0.88	0.062	3.4e-09
	G					0.96	0.0075	8.3e-23	3.3e-05	2.9e-15
	H					7.4e-30	2.7e-15	0.00018	3.4e-19	3.3e-28
	I					1.2e-06	9.7e-05	8.2e-05	0	0
	K					4.2e-06	0.42	0.57	3.3e-06	0.42
	L					0.0066	6e-14	0.013	0.18	0.95
	M					9.5e-05	1.4e-07	0.017	0.06	0
	N					0.72	1.9e-08	2.7e-11	8e-12	0.43
	P					0	2.1e-12	0	1.2e-06	8.3e-13
	Q					9.3e-09	6.2e-24	0.023	2.4e-07	2.9e-16
	R					0	7.8e-12	0.079	0.0084	9.1e-15
	S					5.8e-17	0.011	6.5e-10	1.4e-07	0
	T					0.94	0.0035	0.017	0.56	0
	V					0.11	0.0047	6.2e-09	0.2	0
	W					2e-14	0.61	0.086	6.3e-05	1.2e-18
	Y					0.00018	4.1e-08	1.6e-10	0.75	0.09
CC/GG	A						7.3e-12	0	0.00021	5.1e-15
	C						1.1e-11	0	0	0
	D						0	0	0	0
	E						0.041	0.53	0	2e-07
	F						4.3e-08	4.5e-13	1.7e-06	3.7e-23
	G						0.0019	3.7e-28	9e-07	6e-18
	H						1.4e-10	2.9e-15	0.0052	3.8e-06
	I						0.19	0.41	2.2e-16	7.1e-13
	K						1e-05	1.7e-06	0.69	2.3e-05
	L						2.7e-11	4.6e-09	0.59	0.028
	M						0.012	0.22	0.031	0
	N						1.5e-12	3.7e-16	3.6e-15	0.24
	P						6.1e-10	2.1e-13	7.2e-10	1.3e-31
	Q						1.2e-14	0.005	0.48	9.9e-10
	R						3e-06	2.3e-19	4.7e-22	0.32
	S						2e-12	0.00023	0.0089	0
	T						0.00026	0.0036	0.47	0
	V						0.15	2.6e-07	0.92	0
	W						0	0	0.00018	1.9e-07
	Y						0.12	0.00083	0.00045	0.27
CG/CG	A							0	0.013	6.4e-25
	C							3.9e-08	3.9e-08	3.9e-08
	D							0.00041	2.1e-11	0
	E							0.015	6.6e-13	9.6e-05
	F							0.00022	0.33	1.7e-16
	G							1.7e-14	7.1e-10	5.5e-09
	H							0.00079	0.001	4.2e-16
	I							0.75	2.2e-16	1.2e-13
	K							0.18	8.9e-06	0.16
	L							0	4.1e-07	9.6e-11
	M							0.0035	9.4e-05	0
	N							0.1	0.0053	7.2e-05
	P							0	0.04	6.3e-26
	Q							2.2e-16	6.5e-10	0.3
	R							3.7e-13	5.6e-16	2.7e-05
	S							2e-05	0.00026	0
	T							0.65	0.036	3.6e-15
	V							3.8e-05	0.18	0
	W							0.0077	3.9e-05	1.5e-19
	Y							0.016	1.1e-06	0.03
GA/TC	A								2.5e-21	1.2e-35
	C								NAN	NAN
	D								0.00015	0
	E								4.4e-16	1.2e-07
	F								0.034	1.8e-09
	G								0	0.15
	H								3.6e-08	1.2e-19
	I								1.1e-13	6.1e-12
	K								1.3e-06	0.75
	L								0.0012	0.054
	M								0.51	0
	N								0.14	6.5e-07
	P								2.4e-20	1.3e-36
	Q								0.0039	3.9e-12
	R								0.45	4.4e-16
	S								0.72	0
	T								0.1	7.5e-15
	V								5.2e-06	0
	W								8.5e-09	2.6e-22
	Y								5.1e-09	0.00063
GC/GC	A									1.1e-19
	C									NAN
	D									1.2e-09
	E									0.02
	F									2.2e-12
	G									5.8e-24
	H									1.3e-09
	I									0.42
	K									1.5e-05
	L									0.21
	M									0
	N									4.5e-08
	P									2.8e-21
	Q									8.4e-08
	R									0
	S									0
	T									1.3e-15
	V									0
	W									9.7e-12
	Y									0.072
Pvalue for dinucleotide step contacts in major groove
		AC/GT	AG/CT	AT/AT	CA/TG	CC/GG	CG/CG	GA/TC	GC/GC	TA/TA
AA/TT	H	1.3e-14	0.0048	2.2e-08	0.57	1.1e-18	0.00035	1.2e-07	1.8e-05	0.0063
	K	1.8e-10	3.1e-28	0.83	3.6e-07	3.8e-10	1e-26	1.6e-36	9.1e-34	0
	N	0	0	0.089	0	0	0	0	0	0.012
	Q	0	0.00012	0	0	0	0	0	0	0.015
	R	4.6e-31	1.5e-09	0.0043	5e-09	8.8e-31	2.4e-48	1.4e-39	4.3e-27	0
	Y	0.23	0.017	1.5e-08	0.06	0.00084	0.52	1.2e-09	0.0014	1.3e-07
AC/GT	H		3.8e-09	0.02	1.2e-10	1.8e-05	5.7e-06	0.56	0.12	0.21
	K		4.3e-19	1.6e-11	0	0.98	9.9e-17	1.1e-30	2.5e-28	0
	N		0.0032	1.3e-16	0.12	0	0	0	0	2.3e-15
	Q		2.6e-33	4.3e-08	8.2e-12	0.0072	1.7e-09	3.3e-06	0.38	2.8e-16
	R		0	0	0.00017	0.8	4.3e-17	1.3e-10	1.2e-05	0
	Y		5.9e-06	1.9e-13	0.0019	0.0034	0.53	3.8e-11	0.0074	9.6e-09
AG/CT	H			0.00058	0.059	1.5e-14	0.28	0.00029	0.011	0.14
	K			0	0	0	0.11	4.7e-12	6.5e-13	0
	N			6.1e-21	0.84	0	0	0	6.4e-15	1.5e-17
	Q			2.2e-16	0	0	7.6e-11	0	0	7.8e-05
	R			0.0016	0.012	3.1e-18	6.5e-39	3.4e-30	3.3e-19	0
	Y			2.9e-06	0.9	1.7e-12	0.00029	0	6.1e-09	2.8e-06
AT/AT	H				5.7e-06	3.1e-08	0.025	0.28	0.94	0.87
	K				1.5e-08	4.2e-11	2.5e-28	2.1e-37	2.6e-34	0
	N				1.2e-14	0	0	0	0	0.00036
	Q				0	1.3e-11	0.14	1.1e-14	8.8e-06	5.7e-12
	R				2.1e-05	3.6e-23	1.7e-41	1.4e-33	1.1e-22	0
	Y				0.00052	0	1.6e-11	0	2e-15	0.0027
CA/TG	H					1.1e-15	0.0078	4.9e-06	0.00029	0.018
	K					2.3e-24	2.5e-37	6.5e-43	2.7e-39	1.2e-07
	N					1.8e-07	0	7.4e-12	4.5e-08	2e-15
	Q					2.9e-06	7e-19	0.011	0.00074	5.1e-20
	R					0.00011	2e-17	1.2e-13	1.1e-09	0
	Y					1.6e-06	0.0095	5.6e-12	5.4e-06	9.3e-06
CC/GG	H						7.1e-12	0.00013	7.8e-06	0.00052
	K						2.1e-16	1.8e-30	3.4e-28	0
	N						0	1.5e-05	0.18	1.1e-23
	Q						1.6e-12	0.027	0.56	1.7e-17
	R						4.6e-16	6.2e-10	2.6e-05	0
	Y						0.001	7.1e-06	0.54	2.3e-10
CG/CG	H							0.0058	0.084	0.34
	K							3.1e-15	1.4e-15	0
	N							1.6e-09	2.3e-11	1.9e-29
	Q							3.6e-15	2.5e-07	2.3e-10
	R							0.12	0.083	0
	Y							4.2e-11	0.0025	2.7e-08
GA/TC	H								0.41	0.42
	K								0.18	0
	N								0.032	5.6e-26
	Q								0.063	1.3e-18
	R								0.57	0
	Y								0.0087	9.3e-13
GC/GC	H									0.84
	K									0
	N									6.8e-24
	Q									7.7e-16
	R									0
	Y									2.4e-10
Pvalue for dinucleotide step contacts in minor groove
		AC/GT	AG/CT	AT/AT	CA/TG	CC/GG	CG/CG	GA/TC	GC/GC	TA/TA
AA/TT	H	0.014	1.1e-08	0.00086	1.1e-08	0.018	1.1e-08	1.1e-08	1.1e-08	1.1e-08
	K	5.7e-06	5.5e-11	0.075	0.15	8.7e-05	2.8e-07	0.68	5.1e-10	4.2e-25
	N	4.7e-11	2e-30	8.7e-30	1.1e-07	2.7e-22	2.1e-25	0.011	7.1e-08	4.7e-11
	Q	3.5e-05	9.1e-23	0.15	9.5e-09	1.7e-11	2.1e-21	1.1e-18	9.9e-10	2.8e-09
	R	0	0	0	0	0	0	0	0	0
	Y	6.6e-26	6.5e-32	3.7e-36	6.9e-19	1.6e-23	2.2e-36	NAN	2.2e-09	5.6e-21
AC/GT	H		0	3.8e-12	0	0.97	0	0	0	0
	K		0	0.00069	9.3e-08	0.23	0.22	3.4e-06	0.0034	6.4e-16
	N		7.6e-41	8.6e-40	8.1e-15	3.5e-31	2.9e-35	1.7e-11	1.3e-15	NAN
	Q		1.3e-09	1.5e-07	0.021	0.00093	6.6e-14	5.9e-11	6.6e-05	5.8e-15
	R		0.0039	0.24	8.2e-16	0.56	1.6e-10	0.69	3.8e-05	4.2e-08
	Y		1.3e-07	0.0022	2.9e-06	0.0018	0.0023	0	1.2e-09	0.2
AG/CT	H			8.9e-09	NAN	7e-20	NAN	NAN	NAN	NAN
	K			1.4e-17	7.3e-06	4e-21	1.1e-18	1.7e-08	4.5e-20	7.4e-35
	N			0.91	1.8e-09	0.1	0.17	0	2.5e-10	0
	Q			0	0.0012	0.02	3.3e-05	0.0078	0.78	0
	R			8.3e-06	6.5e-23	0.058	3.1e-06	0.0034	0.06	3.2e-14
	Y			0.0003	0.93	0.017	0.00025	0	0.0098	7.7e-08
AT/AT	H				8.9e-09	3e-11	8.9e-09	8.9e-09	8.9e-09	8.9e-09
	K				0.0021	0.011	2.7e-05	0.038	4.2e-08	1.7e-23
	N				1.8e-09	0.088	0.15	0	2.6e-10	0
	Q				4.7e-11	3.8e-14	2.1e-23	7.9e-21	4.4e-11	3.4e-09
	R				5.1e-15	0.097	2.4e-15	0.55	4.6e-08	5.8e-07
	Y				0.0057	0.62	0.97	0	1.1e-06	0.00018
CA/TG	H					7e-20	NAN	NAN	NAN	NAN
	K					1.1e-06	6.2e-09	0.33	1.5e-11	4.6e-26
	N					7.1e-06	8.3e-07	0.00073	0.88	8e-15
	Q					0.37	6.2e-09	3e-06	0.019	0
	R					3.1e-15	0	2.6e-13	0	0.002
	Y					0.052	0.0051	0	0.022	5.8e-07
CC/GG	H						0	0	0	0
	K						0.019	4.9e-05	7.4e-05	3e-19
	N						0.74	2e-15	2e-06	0
	Q						1.3e-07	5e-05	0.082	0
	R						2.3e-07	0.37	0.0016	3.5e-08
	Y						0.59	0	7.8e-05	0.00015
CG/CG	H							NAN	NAN	NAN
	K							1.7e-07	0.081	3e-12
	N							0	1.9e-07	0
	Q							0.15	0.0045	0
	R							1.8e-09	0.02	1.5e-21
	Y							0	9.5e-07	0.00019
GA/TC	H								NAN	NAN
	K								3.5e-10	7.1e-25
	N								0.0008	1.7e-11
	Q								0.098	0
	R								5e-05	1.6e-06
	Y								2.2e-09	5.6e-21
GC/GC	H									NAN
	K									8.8e-08
	N									1.3e-15
	Q									1.7e-14
	R									7.7e-16
	Y									8.3e-10

## Sheet: Sheet 4
Observed versus expected counts of contacts for each mono-nucleotide (significant contacts are highlighted by red and less than 4 expected contacts are shown in green)
	Adenine		Cytosine		Guanine		Thymine
	Obs	Exp	Obs	Exp	Obs	Exp	Obs	Exp
A	30	18.6	27	20.5	25	20.8	43	20.1
C	8	1.3	5	1.6	6	1.6	4	1.4
D	23	22.6	50	26	39	27.3	13	25.2
E	16	35.3	40	39.2	28	40.9	23	38.9
F	23	5	18	5.9	25	6.3	28	5.5
G	54	22	63	25.1	76	25.8	71	24.4
H	39	8.4	30	9.2	56	9.3	40	9
I	24	8.3	25	8.9	23	9.3	19	8.9
K	169	41.8	145	41.4	151	43.2	161	45.8
L	17	13.7	19	15.5	28	16	28	15.3
M	9	4.5	17	4.2	14	4.4	10	4.9
N	97	17.9	68	17.9	71	19.4	75	19.8
P	24	18.1	17	20.5	23	20.9	32	19.5
Q	64	16.1	45	18.8	56	19.3	47	17.8
R	202	26.9	198	29.2	301	30	213	29.3
S	74	19.5	75	21.2	98	22.3	93	21.3
T	58	15.9	63	17.1	77	17.5	75	17.6
V	16	10.3	20	11.3	20	11.7	27	11.5
W	14	2	19	2.2	17	2.3	27	2.2
Y	57	6.3	47	7	51	7.4	55	6.9
Observed versus expected counts of contacts for mono-nucleotide in major groove
	Adenine		Cytosine		Guanine		Thymine
	Obs	Exp	Obs	Exp	Obs	Exp	Obs	Exp
A	1	8.9	3	12.1	0	9.6	5	14.6
C	2	0.6	2	0.8	1	0.7	2	1
D	4	11	22	15.2	2	12.3	3	18.4
E	6	17.3	29	22.9	4	18.7	10	28.4
F	3	2.5	5	3.5	4	2.9	6	4.1
G	2	10.6	8	14.6	13	11.8	6	17.8
H	5	3.9	10	5.1	22	4	9	6.5
I	2	4.1	2	5.1	2	4.1	3	6.4
K	11	20	7	23.7	49	19.1	19	32.8
L	2	6.5	1	8.7	1	6.9	2	10.8
M	1	2.1	3	2.4	4	1.9	1	3.5
N	34	8.6	18	10.1	15	8.1	24	14.1
P	4	8.7	1	11.8	0	9.4	3	14.1
Q	26	7.7	7	10.8	18	8.7	15	12.8
R	33	12.7	47	16.6	125	13.2	48	21.1
S	9	9.1	13	12	21	9.7	20	15.3
T	7	7.4	9	9.6	7	7.5	14	12.5
V	2	4.9	2	6.5	1	5.3	3	8.4
W	0	1	4	1.3	2	1	4	1.6
Y	13	3	9	4	6	3.3	11	5
Observed versus expected counts of contacts for mono-nucleotide in minor groove
	Adenine		Cytosine		Guanine		Thymine
	Obs	Exp	Obs	Exp	Obs	Exp	Obs	Exp
A	2	6.6	1	3.9	1	11.3	2	6.4
C	0	0.5	0	0.3	0	0.9	0	0.5
D	2	8.1	1	5.2	8	14.7	1	8
E	1	12.5	0	7.6	1	22.1	2	12.3
F	2	1.8	3	1.1	7	3.4	7	1.7
G	8	7.4	8	4.7	11	13.7	12	7.5
H	4	2.8	2	1.8	1	5.1	0	2.8
I	1	3.1	2	1.8	4	5.2	3	2.8
K	14	14.1	10	8.1	11	23	20	13.5
L	7	4.7	0	3	3	8.6	1	4.6
M	1	1.5	0	0.8	3	2.4	5	1.5
N	9	6.5	6	3.6	11	10.4	9	6.3
P	4	6.3	2	4	4	11.4	7	6
Q	5	5.7	6	3.8	10	10.5	3	5.7
R	43	9.2	24	5.4	20	15.9	44	8.9
S	7	6.7	0	4.2	6	12	3	6.5
T	2	5.5	2	3.3	5	9.5	2	5.4
V	3	3.6	2	2.1	2	6.2	4	3.6
W	0	0.7	1	0.4	3	1.2	3	0.7
Y	3	2.3	8	1.4	8	3.9	12	2.2

## Sheet: Sheet 5
Observed vs expected contacts between protein main chain and DNAN backbone
	Adenine		Cytosine		Guanine		Thymine
	Obs	Exp	Obs	Exp	Obs	Exp	Obs	Exp
A	25	15.9	19	17.4	16	16.6	34	15.7
C	3	1.8	1	2.4	2	2.3	1	1.8
D	7	13.7	14	15.7	19	15.8	4	14.2
E	5	19.8	5	21.7	8	21.6	7	20.1
F	4	6.1	6	6.8	9	6.9	6	6.1
G	46	20.2	50	22.9	55	22.4	59	20.5
H	4	5.8	6	6.6	9	6.3	9	5.8
I	10	7	14	8.3	10	8.2	9	7
K	36	26.9	34	25.8	24	25.6	31	27
L	6	15.3	7	17.5	20	17.2	15	15.8
M	4	4.4	5	4.4	1	4.2	3	4.4
N	16	10.6	18	10.5	15	11.1	11	10.8
P	10	25.4	7	29.3	5	28.4	13	25.4
Q	7	9.6	13	11.2	13	10.7	12	9.6
R	37	17.8	32	18.5	28	17.9	27	17.7
S	28	14.4	37	15.8	37	15.9	37	14.3
T	27	10.2	23	11.4	24	11.2	22	10.4
V	10	9.1	11	10.1	14	10.1	11	9
W	1	1.7	6	1.8	5	1.8	2	1.7
Y	11	5.1	10	5.4	6	5.4	7	5.1
Observed vs expected contacts between protein main chain and DNAN base (side chain)
	Adenine		Cytosine		Guanine		Thymine
	Obs	Exp	Obs	Exp	Obs	Exp	Obs	Exp
A	1	6.7	3	7.5	1	8.5	2	8.7
C	0	0.7	0	0.9	0	1.1	0	0.9
D	0	5.7	4	6.7	3	7.7	2	7.8
E	0	8.3	1	9.2	1	10.7	0	11
F	0	2.5	4	2.9	4	3.4	0	3.4
G	9	8.2	16	9.6	24	11	16	11.3
H	1	2.3	3	2.6	0	3	0	3.1
I	1	3.1	0	3.6	2	4.1	1	3.9
K	0	11	5	10.7	5	12.3	5	14.3
L	3	6.2	1	7.2	2	8.3	1	8.4
M	0	1.8	0	1.8	3	2	2	2.4
N	2	4.4	6	4.3	5	5.1	2	5.8
P	2	10.5	1	12.1	1	14.2	1	13.6
Q	2	4	2	4.7	3	5.4	0	5.3
R	8	7.1	5	7.4	4	8.5	3	9.5
S	2	5.8	5	6.6	7	7.7	1	7.7
T	2	4	2	4.6	2	5.3	1	5.4
V	1	3.7	1	4.2	2	4.9	2	5
W	0	0.8	1	0.8	1	1	1	0.9
Y	1	2.3	3	2.4	3	2.7	1	2.9
Observed vs expected contacts between protein side chain and DNAN backbone
	Adenine		Cytosine		Guanine		Thymine
	Obs	Exp	Obs	Exp	Obs	Exp	Obs	Exp
A	11	26.1	9	28.7	12	27.6	16	26
C	3	1.6	1	1.9	3	1.8	2	1.5
D	13	32.2	21	36.9	22	37.1	6	32.8
E	7	48.8	8	54.1	19	53.7	8	49.4
F	17	5.9	6	7.1	9	7.3	21	6
G	0	36.3	0	41	0	40.2	0	36.5
H	30	11.4	18	12.3	30	11.9	26	11
I	17	10.8	14	11.3	14	11.2	7	10.6
K	131	56.3	116	55.4	84	55.4	114	57
L	7	17.1	10	19.2	17	18.9	14	17.5
M	5	5.7	14	5.3	8	5.2	5	5.6
N	53	25.5	40	25.5	45	26.7	47	26.1
P	13	21.4	11	24.1	19	23.3	18	21.2
Q	32	22.1	32	25.7	33	25.1	28	22.5
R	144	35.5	135	38.8	169	37.8	143	35.5
S	54	28.5	47	30.5	61	30.5	56	28.4
T	38	22.9	46	24.2	62	23.6	60	23.1
V	7	13.6	8	14.8	8	14.7	16	13.8
W	12	2.6	10	2.8	13	2.8	21	2.6
Y	40	8	34	9	39	9.1	42	8.1
Observed vs expected contacts between protein side chain and DNAN base (side chain)
	Adenine		Cytosine		Guanine		Thymine
	Obs	Exp	Obs	Exp	Obs	Exp	Obs	Exp
A	1	10.9	1	12.3	1	14	3	14.3
C	2	0.6	3	0.7	2	0.8	1	0.8
D	5	13.7	20	16	7	18.5	0	18.3
E	6	20.8	28	23.2	4	27.1	7	27.5
F	4	2.6	4	3.1	6	3.7	9	3.4
G	0	15	0	17.5	0	20.1	0	20.2
H	7	4.5	10	5	23	5.8	6	6
I	2	4.6	4	4.8	4	5.7	3	5.8
K	25	23	14	23.4	56	27.1	29	30.4
L	8	7	0	7.9	2	9.1	3	9.3
M	2	2.3	3	2.2	4	2.6	4	3.1
N	41	10.8	21	10.8	25	12.6	24	14.1
P	4	8.9	2	10.2	2	11.7	9	11.6
Q	29	9.2	12	10.9	22	12.6	11	12.3
R	69	14.5	64	15.9	139	18.3	79	19.3
S	14	11.4	11	12.7	24	14.9	12	15.4
T	5	9.2	9	10	10	11.4	9	12.4
V	3	5.6	4	6.2	2	7.2	4	7.7
W	0	1.1	5	1.2	2	1.4	5	1.4
Y	14	3.4	12	3.8	11	4.4	17	4.5

## Sheet: Sheet 6
Observed versus expected number of contacts between dinucleotide steps and residues
	AA/TT		AC/GT		AG/CT		AT/AT		CA/TG		CC/GG		CG/CG		GA/TC		GC/GC		TA/TA
	Obs	Exp	Obs	Exp	Obs	Exp	Obs	Exp	Obs	Exp	Obs	Exp	Obs	Exp	Obs	Exp	Obs	Exp	Obs	Exp
A	14	8.8	25	7.8	28	8.6	15	5.9	4	9.7	16	8.8	9	6.2	1	9.3	5	7.2	6	4.6
C	6	0.6	3	0.5	6	0.7	2	0.4	1	0.7	3	1	1	0.4	0	0.7	0	0.5	0	0.3
D	7	11.4	20	9.6	21	10.7	5	7.1	9	11.8	36	12.1	16	8	8	10.9	5	9.7	1	6
E	6	18.3	21	15	14	16.6	7	10.8	10	17.4	19	18	13	11.9	9	16.8	3	14	2	9.4
F	6	2.4	21	2.1	18	2.5	7	1.6	8	2.6	9	2.8	9	1.9	8	2.4	5	2.3	5	1.3
G	27	11.5	39	9.4	56	10.6	35	6.5	15	12.3	29	11.5	27	7.1	23	10.7	8	9	9	5.1
H	20	4.3	33	3.6	31	3.8	20	2.5	4	4.6	26	4.3	13	2.4	6	3.9	7	3.1	6	2
I	13	4.5	18	3.3	17	3.6	8	2.6	8	3.9	11	4.5	9	2.6	6	3.8	2	3	1	2.2
K	87	24.4	106	15.8	110	18.5	77	12.9	35	19	64	20.1	55	11.6	38	18.8	20	13.7	14	11.2
L	19	6.8	9	6.2	20	6.8	14	4	3	7	8	7.2	9	4.5	2	6.6	3	5.3	1	3.8
M	5	2.5	10	1.8	9	2	8	1.3	4	2	5	2	3	1.1	3	1.9	2	1.4	0	1.2
N	41	9.7	53	7.2	51	8.2	49	5.6	13	7.6	26	8.9	26	5.5	17	7.8	14	6.3	5	5.4
P	14	9.5	9	7.8	13	8.3	16	5.3	11	9.4	8	9.6	10	6	2	8.9	6	7	7	4.3
Q	19	8.3	36	6.9	44	7.6	26	4.8	7	8.5	21	8.1	24	6.1	8	7.9	8	7.1	6	3.9
R	103	13.5	150	11.5	140	12.3	108	8.4	65	14.4	107	13.3	88	8.2	65	12.6	48	10.2	19	6.8
S	30	9.6	53	8.5	60	8.9	51	6.2	18	10	50	10.4	30	6	21	9.2	16	7.1	3	5.2
T	29	8.2	53	6.5	51	7.1	35	5.2	16	8.5	35	8.2	24	4.7	14	7.3	12	5.8	3	4.1
V	11	5.1	13	4.3	14	5.2	16	3.2	6	5.5	10	5.2	7	3.1	3	4.8	4	4	0	2.8
W	5	1	16	0.9	16	1	8	0.6	3	1.1	13	0.9	5	0.7	2	1.1	3	0.8	4	0.5
Y	23	3	31	2.7	39	3	31	2	13	3.2	21	3.4	16	2	8	2.9	9	2.4	5	1.7
Observed versus expected number of contacts between dinucleotide steps and residues in major groove
	AA/TT		AC/GT		AG/CT		AT/AT		CA/TG		CC/GG		CG/CG		GA/TC		GC/GC		TA/TA
	Obs	Exp	Obs	Exp	Obs	Exp	Obs	Exp	Obs	Exp	Obs	Exp	Obs	Exp	Obs	Exp	Obs	Exp	Obs	Exp
A	0	5.2	5	3.9	1	4.6	2	3.7	0	5.1	1	4.3	0	3.3	0	4.8	0	3.9	0	2.9
C	3	0.3	1	0.2	1	0.3	0	0.2	0	0.3	2	0.4	1	0.2	0	0.3	0	0.2	0	0.2
D	0	6.7	11	4.9	1	5.6	0	4.5	4	6.4	13	5.5	2	4.2	0	5.5	2	5	0	3.9
E	3	10.9	11	7.7	4	8.8	0	6.7	6	9.4	9	8.4	9	6.2	2	8.5	1	7.4	0	6
F	0	1.4	2	1.1	3	1.3	1	1	1	1.4	3	1.3	1	1.1	1	1.3	0	1.2	1	0.9
G	2	6.8	1	4.9	9	5.6	3	4.1	1	6.6	4	5.4	5	3.8	3	5.4	1	4.8	1	3.3
H	2	2.5	10	1.8	6	1.9	5	1.5	1	2.3	12	1.9	5	1.3	4	2	2	1.5	1	1.3
I	2	2.6	3	1.6	2	1.9	0	1.6	0	2	0	2.1	1	1.4	0	1.9	0	1.6	1	1.5
K	3	14.2	12	7.7	20	9.7	4	7.9	1	10	10	9	13	6.1	14	9.4	8	7.3	0	7.2
L	2	3.9	1	3	1	3.5	2	2.5	0	3.7	0	3.3	0	2.3	0	3.3	0	2.7	0	2.3
M	0	1.5	1	0.9	2	1	2	0.8	0	1.1	1	0.9	2	0.5	0	0.9	1	0.7	0	0.8
N	15	5.7	17	3.6	14	4.1	17	3.3	4	4.1	7	3.8	2	2.7	3	3.7	2	3.2	4	3.4
P	0	5.5	0	3.9	2	4.3	5	3.4	1	5	0	4.4	0	3.2	0	4.5	0	3.7	1	2.7
Q	10	4.8	8	3.4	18	3.9	6	3	1	4.5	5	3.7	9	3.1	2	4.1	2	3.7	3	2.4
R	10	7.9	42	5.7	28	6.5	14	5.1	9	7.5	35	6.1	39	4.2	23	6.4	13	5.2	1	4.2
S	4	5.6	6	4.1	11	4.6	8	3.7	2	5.1	5	4.7	9	3.1	9	4.5	4	3.7	1	3.3
T	5	4.7	7	3.2	2	3.6	6	3.1	2	4.3	9	3.6	3	2.3	3	3.6	0	3	0	2.6
V	1	3	3	2.2	1	2.7	1	2	1	2.9	1	2.4	0	1.6	0	2.4	0	2.1	0	1.8
W	0	0.6	2	0.5	3	0.5	0	0.4	2	0.6	3	0.4	0	0.4	0	0.5	0	0.4	0	0.3
Y	3	1.8	5	1.4	7	1.6	6	1.2	2	1.7	3	1.5	4	1	1	1.5	1	1.3	2	1.1
Observed versus expected number of contacts between dinucleotide steps and residues in minor groove
	AA/TT		AC/GT		AG/CT		AT/AT		CA/TG		CC/GG		CG/CG		GA/TC		GC/GC		TA/TA
	Obs	Exp	Obs	Exp	Obs	Exp	Obs	Exp	Obs	Exp	Obs	Exp	Obs	Exp	Obs	Exp	Obs	Exp	Obs	Exp
A	0	2.2	0	2.4	1	2.8	2	1.9	0	3	0	3.1	1	2.6	0	3.1	0	2.6	1	1.6
C	0	0.2	0	0.2	0	0.2	0	0.1	0	0.2	0	0.4	0	0.2	0	0.2	0	0.2	0	0.1
D	0	2.9	1	3	3	3.4	1	2.3	1	3.8	0	4.4	3	3.4	2	3.6	1	3.5	0	2.2
E	0	4.4	2	4.8	1	5.3	0	3.4	0	5.6	0	6.6	1	4.9	0	5.5	0	5	0	3.4
F	1	0.6	3	0.7	8	0.8	2	0.5	1	0.8	3	1	0	0.8	2	0.8	1	0.8	0	0.5
G	5	2.8	5	3	5	3.3	6	1.9	4	3.8	4	4.1	2	3	5	3.4	2	3.2	3	1.7
H	2	1	2	1.2	0	1.2	1	0.7	0	1.4	2	1.6	0	1	0	1.3	0	1.1	0	0.7
I	0	1.2	0	1.1	1	1.2	0	0.9	2	1.3	1	1.7	0	1.2	2	1.3	0	1.1	0	0.8
K	5	5.8	6	5	3	5.5	8	3.8	3	6	6	7.2	7	4.9	3	5.9	4	5.1	6	3.8
L	3	1.6	0	2	3	2.1	5	1.2	1	2.2	1	2.6	0	1.9	0	2.2	0	1.9	0	1.3
M	0	0.6	0	0.6	2	0.6	5	0.4	0	0.7	1	0.7	1	0.4	0	0.6	0	0.5	0	0.4
N	1	2.4	0	2.3	7	2.6	8	1.8	2	2.5	4	3.3	4	2.3	1	2.6	1	2.3	0	2
P	2	2.4	1	2.5	2	2.6	3	1.6	3	3	3	3.5	0	2.5	1	2.9	1	2.5	1	1.5
Q	1	2.1	2	2.2	6	2.4	1	1.5	2	2.7	3	2.9	5	2.6	3	2.7	2	2.6	0	1.3
R	28	3.3	11	3.7	14	3.8	19	2.6	15	4.4	10	4.6	7	3.4	7	4.1	4	3.5	7	2.4
S	1	2.4	4	2.7	4	2.8	1	1.8	1	3.1	1	3.8	2	2.5	2	3	0	2.6	0	1.8
T	0	2	1	2.1	2	2.2	2	1.6	0	2.6	0	2.9	2	2	1	2.4	2	2.1	0	1.5
V	1	1.3	0	1.4	2	1.6	4	0.9	0	1.7	2	1.8	1	1.2	0	1.5	1	1.4	0	1
W	0	0.3	2	0.3	1	0.3	0	0.2	0	0.3	0	0.3	2	0.3	0	0.4	1	0.3	0	0.2
Y	0	0.8	5	0.9	4	1	6	0.6	2	1	3	1.3	3	0.8	0	1	1	0.9	3	0.6
